# Supplementary material for: Stem Cell Therapy in Neuroimmunological Diseases and Its Potential Neuroimmunological Complications
Source: Cells. 2022 Jul 11;11(14):2165. doi: 10.3390/cells11142165 (PMC9318423; doi:10.3390/cells11142165)
Supplement: Supplementary file 1 [file cells-11-02165-s001.zip]

Archive with 3 entries (3 files):
- eTable S1_Proof.xlsx
- eTable S2_Proof.xlsx
- eTable S3_Proof.xlsx
