# Supplementary material for: Stem Cell Therapy in Neuroimmunological Diseases and Its Potential Neuroimmunological Complications
Source: Cells. 2022 Jul 11;11(14):2165. doi: 10.3390/cells11142165 (PMC9318423; doi:10.3390/cells11142165)
Supplement: Supplementary file 1 [file cells-11-02165-s001.zip › eTable S1_Proof.xlsx]

## Sheet: Supplemental eTable S1
Reference	First author	Publication year	Phase (I, I/II, II)	Patients (n)	MS type	Age	Females (n)	EDSS (before treatment)	Applied cells	Conditioning regimen	Application (i.v., i.t.)	Follow-Up duration (months)	Outcome (beneficial effects), %
17	Burt	2019	II	52	RRMS	35.6**	34	3.4**	HSC (auto)	cyclophosphamide+ATG	i.v.	33.6**	93
46	Gale	2019	Registered trial	426	ND	47*	281	ND	HSC (auto)	cyclophosphamide, rituximab	i.v.	ND	ND
45	Moore	2019	II	35	RRMS (20), SPMS (15)	37*	24	6*	HSC (auto)	BEAM+ATG	i.v.	36*	37
44	Ruiz-Arguelles	2019	Registered trial	617	PPMS (130), RRMS (259), SPMS (228)	46*	401	5.5*	HSC (auto)	cyclophosphamide, rituximab	i.v.	3-42	18
43	Ruiz-Arguelles	2017	Registered trial	286	PPMS (62), SPMS (114), RRMS (110)	47*	194	5*	HSC (auto)	cyclophosphamide, rituximab	i.v.	3**	16
42	Atkins	2016	II	24	RRMS (12), SPMS (12)	34*	14	4.9**	HSC (auto)	busulfan+cyclophosphamide+ATG	i.v.	80.4**	71
41	Mancardi	2015	II	9	RRMS (2), SPMS (7)	36*	5	6.5*	HSC (auto)	BEAM+ATG	i.v.	48**	100
40	Nash	2015	II	25	RRMS	37.3**	17	4.4**	HSC (auto)	BEAM+ATG	i.v.	46,5**	69
38	Berard	2014	II	23	RRMS (12), SPMS (11)	32.65**	14	4.87**	HSC (auto)	busulfan+cyclophosphamide+ATG	i.v.	36**	ND
39	Walker	2014	II	7	RRMS	37.4**	ND	4.64**	HSC (auto)	busulfan+cyclophosphamide+ATG	i.v.	24**	ND
37	Shevchenko	2012	II	95	PPMS (15), RRMS (45), SPMS (35)	34.5**	59	3.5*	HSC (auto)	BEAM+ATG	i.v.	46**	100
36	Hamerschlak	2010	Registered trial	41	PPMS (4), RRMS (4), SPMS (33)	42**	24	6.5*	HSC (auto)	BEAM+ATG, cyclophosphamide+ATG	i.v.	36**	59
35	Burt	2009	I/II	21	RRMS	33**	11	3.1**	HSC (auto)	cyclophosphamide+alemtuzumab+ATG	i.v.	37*	100
34	Capello	2005	II	21	RRMS (4), SPMS (17)	36*	ND	6.5*	HSC (auto)	BEAM+ATG	i.v.	ND	95
33	Saccardi	2004	II	19	RRMS (4), SPMS (15)	36*	12	6.5*	HSC (auto)	BEAM+ATG	i.v.	36*	95
32	Saiz	2004	Registered trial	14	RRMS (5), SPMS (9)	30*	12	6*	HSC (auto)	cyclophosphamide+carmustine+ATG	i.v.	36*	86
31	Burt	2003	I/II	21	PPMS (6), RRMS (1), SPMS (14)	38.9**	10	6.4**	HSC (auto)	cyclophosphamide+total body irradiation	i.v.	26**	62
29	Espigado	2003	I/II	22	Progressive MS (ND)	ND	ND	ND	HSC (auto)	cyclophosphamide+ATG	i.v.	10*	77
30	Nash	2003	I	26	PPMS (8), RRMS (1), SPMS (17)	41*	12	7*	HSC (auto)	cyclophosphamide+total body irradiation+ATG	i.v.	28*	77
28	Mancardi	2001	I/II	10	SPMS	37.1**	5	6.5*	HSC (auto)	BEAM+ATG	i.v.	15*	60
27	Saiz	2001	Registered trial	5	RRMS (2), SPMS (3)	33.6**	4	6.5*	HSC (auto)	cyclophosphamide+carmustine+ATG	i.v.	18*	60
26	Fassas	2000	I/II	24	PPMS (8), SPMS (16)	40*	12	6*	HSC (auto)	BEAM+ATG	i.v.	40*	75
25	Kozak	2000	I/II	11	SPMS	35.7**	9	6.7**	HSC (auto)	BEAM+ATG	i.v.	8.5*	91
24	Fassas	1997	I/II	15	PPMS (8), SPMS (7)	37*	7	6*	HSC (auto)	BEAM+ATG	i.v.	6*	93
62	Uccelli	2021	I/II	144	PPMS (17), RRMS (94), SPMS (33)	39**	87	4*	MSC (auto)	not applicable	i.v.	5.6***	87
61	Petrou	2020	II	48	PPMS (7), SPMS (41)	47.63**	21	5.6**	MSC (auto)	not applicable	i.t., i.v.	12***	35
60	Sahraian	2019	n	4	RRMS (1), SPMS (3)	28**	1	4.25**	MSC (auto)	not applicable	i.t.	24***	75
57	Cohen	2018	I	25	RRMS (11), SPMS (14)	46.4**	17	6*	MSC (auto)	not applicable	i.v.	6***	72
65	Fernandez	2018	I/II	19	SPMS	46**	13	7.5*	MSC (auto)	not applicable	i.v.	12***	100
59	Harris	2018	I	20	PPMS (4), SPMS (16)	49**	14	6.8**	MSC (auto)	not applicable	i.t.	6***	40
58	Dahbour	2017	I/II	10	RRMS (2), SPMS (8)	34.9**	4	5.1**	MSC (auto)	not applicable	i.t.	12***	60
56	Harris	2016	I	6	PPMS (2), SPMS (4)	42.7**	4	7.3**	MSC (auto)	not applicable	i.t.	88.8**	100
64	Stepien	2016	n	20	RRMS (13), SPMS (7)	38**	8	5*	MSC (auto)	not applicable	i.t.	18***	100
55	Llufriu	2014	II	9	RRMS	36.8**	7	3.5*	MSC (auto)	not applicable	i.v.	13*	89
54	Bonab	2012	II	25	PPMS (2), SPMS (23)	37.7**	19	6.1**	MSC (auto)	not applicable	i.t.	12***	16
53	Connick	2012	II	10	SPMS	48.8**	3	6.1**	MSC (auto)	not applicable	i.v.	18***	ND
63	Hammadi	2011	Registered trial	50	Progressive MS (ND)	44**	25	7	MSC (auto)	not applicable	i.t.	12***	48
52	Karussis	2010	I/II	15	Progressive MS (ND)	35.3**	8	6.7**	MSC (auto)	not applicable	i.t., i.v.	6-25	100
51	Yamout	2010	I	10	RRMS (1), SPMS (9)	38.5**	6	4-7.5	MSC (auto)	not applicable	i.t.	12***	70
50	Bonab	2007	Registered trial	10	PPMS (2), SPMS (8)	33**	77	3.5-6	MSC (auto)	not applicable	i.t.	19**	60
68	Roirdan	2018	I/II	20	PPMS (4), RRMS (15), SPMS (1)	41.15**	12	5.23**	MSC (allo)	not applicable	i.v.	12***	100
66	Li	2014	n	13	RRMS, SPMS (ND)	41.7**	9	6.98**	MSC (allo)	not applicable	i.v.	12***	ND
67	Lublin	2014	I	16	RRMS (10), SPMS (6)	48*	11	4.8**	MSC (allo)	not applicable	i.v.	12***	94
9	Zubizarreta	2019	I	8	PPMS (3), RRMS (1), SPMS (4)	49.25**	4	5.9**	peptide-loaded tolerogenic dendritic cells (auto)	not applicable	i.v.	3***	100
