# Supplementary material for: Stem Cell Therapy in Neuroimmunological Diseases and Its Potential Neuroimmunological Complications
Source: Cells. 2022 Jul 11;11(14):2165. doi: 10.3390/cells11142165 (PMC9318423; doi:10.3390/cells11142165)
Supplement: Supplementary file 1 [file cells-11-02165-s001.zip › eTable S2_Proof.xlsx]

## Sheet: Supplemental eTable S2
Reference	First author	Publication year	Phase (I, I/II, II), case report/series	Patients (n)	Neurological disease type	AQ4-IgG positive	Age	Females (n)	EDSS (before treatment)	Applied cells	Conditioning regimen	Application (i.v., i.t.)	Follow-Up duration (months)	Outcome (beneficial effects), %*****
79	Burton	2021	I/II	3	NMOSD	2	34**	2	4*	HSC (auto)	cyclophosphamide+ATG	i.v.	108	67
85	Khan	2021	c	1	NMOSD	1	2	1	ND	HSC (auto)	cyclophosphamide+rituximab+ATG	i.v.	6	0
80	Carlisle	2020	c	1	NMOSD	1	40	1	ND	HSC (auto)	BEAM+ATG	i.v.	24	100
78	Burt	2019	I/II	13	NMOSD	12	42**	11	4.3**	HSC (auto)	cyclophosphamide+rituximab+ATG	i.v.	57	80****
82	Aouad	2015	c	1	NMOSD	1	47	1	6.5	HSC (auto)	cyclophosphamide+rituximab+ATG	i.v.	12	100
77	Greco	2015	retrospective multicenter study	16	NMOSD	10	37*	13	6.5*	HSC (auto)	BEAM+ATG, cyclophosphamide+thiotepa, cyclophosphamide+ATG	i.v.	47	88
81	Hoay	2015	c	3	NMOSD	ND	31,7**	1	3.5*	HSC (auto)	cyclophosphamide+fludarabine	i.v.	88	100
83	Matiello	2011	c	1	NMOSD	1	64	1	ND	HSC (auto)	BEAM	i.v.	24	0
84	Peng	2010	c	1	NMOSD	ND	23	1	5	HSC (auto)	BEAM+ATG	i.v.	6	100
88	Hau	2020	c	1	NMOSD	1	15	0	8.5	HSC (allo)	treosulfane+fludarabine+ATG	i.v.	48	100
86	Ceglie	2019	c	1	NMOSD	1	9	1	6.5	HSC (allo)	thiotepa+treosulfan+fludarabine+rituximab+ATG	i.v.	24	100
87	Greco	2014	c	2	NMOSD	1	29**	1	7.5*	HSC (allo)	treosulfane+fludarabine+ATG	i.v.	42	100
91	Fu	2016	II	15	NMOSD	13	47**	14	4.9**	MSC (auto)	not applicable	i.v.	24	100
89	Lu	2020	I/II	5	NMOSD	5	25,4**	5	5*	MSC (allo)	not applicable	i.t., i.v.	70	60
90	Lu	2015	I/II	5	NMOSD	5	35**	5	5.1**	MSC (allo)	not applicable	i.t., i.v.	24	80
9	Zubizarreta	2019	I	4	NMOSD	4	40**	3	4.8**	peptide-loaded tolerogenic dendritic cells	not applicable	i.v.	3	100
