# Supplementary material for: Stem Cell Therapy in Neuroimmunological Diseases and Its Potential Neuroimmunological Complications
Source: Cells. 2022 Jul 11;11(14):2165. doi: 10.3390/cells11142165 (PMC9318423; doi:10.3390/cells11142165)
Supplement: Supplementary file 1 [file cells-11-02165-s001.zip › eTable S3_Proof.xlsx]

## Sheet: Supplemental eTable S3
Reference	First author	Publication year	Patients (n)	Age (years)	Females (n)	PNS/CNS	Neurological complication	Applied cells	Application (i.v., i.t.)	Conditioning regimen
186	Malhotra	2020	1	43	0	CNS	Bickerstaff encephalitis	HSC (auto)	i.v.	ND
132	Nguyen	2018	2	63**	2	PNS	neuralgic amyotrophy	HSC (auto)	i.v.	Melphalan
176	Armstrong	2010	1	62	0	CNS	MS	HSC (auto)	i.v.	melphalan
155	Peters	2005	1	62	0	PNS	CIDP	HSC (auto)	i.v.	melphalan
153	Griggs	1997	1	42	0	PNS	autoimmune-mediated neuropathy	HSC (auto)	i.v.	ND
154	Boiron	1994	1	ND	ND	PNS	axonal neuropathy	HSC (auto)	i.v.	ND
133	Rabinstein	2003	4	53.5**	2	PNS	brachial plexopathy (3), multiple lumbosacral radiculopathies (1)	HSC (1x allo, 3x auto)	i.v.	BEAM (2), cyclophosphamide+total body irradiation (1), melphalan
135	Cekdemir	2021	2	ND	ND	PNS	GBS	HSC (allo)	i.v.	ND
23	Hümmert	2021	1	54	0	CNS	LGI1-/GAD-encephalitis	HSC (allo)	i.v.	cyclophosphamide+busulfan+fludarabine+ATG
23	Hümmert	2021	1	64	1	CNS	MOGAD	HSC (allo)	i.v.	busulfan+fludarabine+ATG
23	Hümmert	2021	1	62	1	PNS	Sjögren´s syndrome + CIDP	HSC (allo)	i.v.	cyclophosphamide+fludarabine+amsacrin+cytarabine+ATG
136	Zhao	2021	1	17	1	PNS	CIDP	HSC (allo)	i.v.	cyclophosphamide+fudarabine+ATG
184	Toda	2020	1	60	1	CNS	autoimmune-mediated encephalitis with anti-NMDAR-AB	HSC (allo)	i.v.	busulfan+fludarabine+melphalan
146	Ren	2019	40	27.3**	13	PNS	immune-mediated neuropathies	HSC (allo)	i.v.	modified cyclophosphamide+busulfan+ATG
147	Hirano	2018	3	61.7**	1	PNS	CIDP	HSC (allo)	i.v.	busulfan+fludarabine+total body irradiation
187	Pirotte	2018	1	58	0	CNS	CASPR2-encephalitis	HSC (allo)	i.v.	ND
148	Sinaei	2018	2	39**	1	PNS	CIDP	HSC (allo)	i.v.	ND
185	Stefanou	2017	7	53**	1	CNS	central / peripheral immune-mediated demyelination	HSC (allo)	i.v.	cyclophosphamide, fludarabine, cytarabine, msacrine, Total body irradiation
178	Dong	2016	1	15	0	CNS	MS	HSC (allo)	i.v.	ND
149	Vogl	2016	1	56	0	PNS	CIDP	HSC (allo)	i.v.	cyclophosphamide+fludarabine+amsacrin+cytarabine+ATG+total body irradiation
177	Yoon	2016	1	36	0	CNS	CNS-GvHD / MS	HSC (allo)	i.v.	ND
179	Baumer	2015	1	17	0	CNS	NMOSD	HSC (allo)	i.v.	ND
139	Cocito	2015	1	47	0	PNS	CIDP	HSC (allo)	i.v.	ND
134	Delios	2012	3	47.3**	1	CNS	ADEM	HSC (allo)	i.v.	cyclophosphamide+thiotepa, fludarabine-containing, total body irradiation
134	Delios	2012	4	51**	1	PNS	AIDP	HSC (allo)	i.v.	cyclophosphamide+thiotepa, fludarabine-containing, total body irradiation
150	Doi	2012	1	44	1	PNS	immune-mediated neuropathy	HSC (allo)	i.v.	cyclophosphamide+total body irradiation
138	Haruki	2012	1	29	1	PNS	cGVHD-related neuropathy / CIDP	HSC (allo)	i.v.	ND
182	Voss	2010	2	61**	0	CNS	myelitis	HSC (allo)	i.v.	busulfan+fludarabine+ATG, cyclophosphamide+fludarabine+amsacrine+ATG
175	Lu	2009	1	39	1	CNS	continued disease activity (MS)	HSC (allo)	i.v.	busulfan+fludarabine+ATG
181	Matsuo	2009	1	32	1	CNS	ADEM	HSC (allo)	i.v.	cyclophosphamide+busulfan
159	Atassi	2008	1	54	1	PNS	MG	HSC (allo)	i.v.	ND
137	Wada	2008	1	54	1	PNS	CIDP	HSC (allo)	i.v.	ND
151	Lorenzoni	2007	1	17	1	PNS	CIDP	HSC (allo)	i.v.	ND
145	Suzuki	2007	1	58	1	PNS	Immune-mediated motor polyneuropathy	HSC (allo)	i.v.	cyclophosphamide+cytarabin+total body irradiation
174	Sakai	2006	1	34	1	CNS	myelopathy (mimicking MS)	HSC (allo)	i.v.	cyclophosphamide+busulfan
144	Matsumoto	2005	1	46	0	PNS	asymmetric demyelinating neuropathy	HSC (allo)	i.v.	ND
160	Kotani	2002	1	24	1	PNS	MG	HSC (allo)	i.v.	ND
143	Nagashima	2002	1	25	0	PNS	CIDP in graft-versus-host disease	HSC (allo)	i.v.	ND
173	Dowell	1999	1	31	1	PNS	MG	HSC (allo)	i.v.	ND
163	Tse	1999	1	4	0	PNS	MG, polymyositis	HSC (allo)	i.v.	cyclophosphamide+total body irradiation
165	Baron	1998	1	20	0	PNS	MG	HSC (allo)	i.v.	cyclophosphamide+ATG
188	Ooi	1998	1	34	0	CNS	bilateral optic neuritis	HSC (allo)	i.v.	ND
161	Mackey	1997	1	15	1	PNS	MG	HSC (allo)	i.v.	ND
166	Zaja	1997	1	26	0	PNS	MG	HSC (allo)	i.v.	ND
158	Adams	1995	1	3	0	PNS	MG	HSC (allo)	i.v.	ND
158	Adams	1995	1	0.6	1	PNS	CIDP	HSC (allo)	i.v.	ND
180	Openshaw	1995	2	39**	1	CNS	autoimmune-mediated myelopathy	HSC (allo)	i.v.	ND
167	Shimoda	1994	1	37	0	PNS	MG	HSC (allo)	i.v.	ND
142	Amato	1993	4	36.8**	0	PNS	immune-mediated polyneuropathies	HSC (allo)	i.v.	ND
168	Melms	1992	1	22	0	PNS	MG	HSC (allo)	i.v.	ND
141	Openshaw	1991	2	28.5**	0	PNS	exacerbation of CIDP	HSC (allo)	i.v.	ND
172	Grau	1990	1	21	0	PNS	MG	HSC (allo)	i.v.	ND
140	Greenspan	1990	1	35	0	PNS	cGVHD-related neuropathy / CIDP	HSC (allo)	i.v.	ND
169	Atkinson	1989	1	22	0	PNS	MG	HSC (allo)	i.v.	ND
171	Bolger	1986	3	17**	2	PNS	MG	HSC (allo)	i.v.	ND
170	Seely	1984	1	19	0	PNS	MG	HSC (allo)	i.v.	ND
162	Smith	1983	1	12	1	PNS	MG	HSC (allo)	i.v.	cyclophosphamide
131	Zakaria	2020	1	69	0	PNS	brachial plexitis	HSC (ND)	i.v.	ND
183	Nagai	2019	1	6	1	CNS	anti-GAD-encephalitis	HSC (ND)	i.v.	ND
130	Walker	2005	1	27	0	PNS	brachial plexopathy	HSC (ND)	i.v.	cyclophosphamide+ATG+total body irradiation
164	Yanagihara	2001	1	44	0	PNS	MG, polymyositis	HSC (ND)	i.v.	ND
190	Kishk	2013	1	27	1	CNS	ADEM	MSC (auto)	i.t.	not applicable
189	Alderazi	2012	1	17	1	CNS	Catastrophic Demyelinating Encephalomyelitis	MSC (allo)	i.t.	not applicable
156	Hogan	2014	1	55	0	PNS	autoimmune-demyelinating polyneuropathy	UCB (allo)	i.v.	fludarabine, cytoxan, total body irradiation
157	Sumi	2008	1	57	0	PNS	Asymmetric peripheral neuropathy	UCB (allo)	i.v.	ND
			131		46
